# Supplementary material for: Nutrient Imbalance of the Host Plant for Larvae of the Pale Grass Blue Butterfly May Mediate the Field Effect of Low-Dose Radiation Exposure in Fukushima: Dose-Dependent Changes in the Sodium Content
Source: Insects. 2021 Feb 9;12(2):149. doi: 10.3390/insects12020149 (PMC7916146; doi:10.3390/insects12020149)
Supplement: Supplementary file 1 [file insects-12-00149-s001.zip]

Archive with 2 entries (2 files):
- Supplementary Results.pdf
- Supplementary Tables Jan 26 2021.pdf
